# Supplementary material for: Decreased eggshell strength caused by impairment of uterine calcium transport coincide with higher bone minerals and quality in aged laying hens
Source: J Anim Sci Biotechnol. 2024 Mar 4;15:37. doi: 10.1186/s40104-023-00986-2 (PMC10910863; doi:10.1186/s40104-023-00986-2)
Supplement: Supplementary file 4 — Additional file 4. Differentially expressed genes (DEGs) in uterus at initiation (8.5 h PO) and growth (18.5 h PO) stages of eggshell calcification. [file 40104_2023_986_MOESM4_ESM.xlsx]

## Sheet: Initiation stage
#ID	gene_name	FDR	log2FC	regulated	COG_class_annotation	GO_annotation
gene-CD3E	CD3E	0.0491785	0.937055	up	--	Cellular Component: immunological synapse (GO:0001772);; Biological Process: positive regulation of T cell anergy (GO:0002669);; Molecular Function: transmembrane signaling receptor activity (GO:0004888);; Cellular Component: cell-cell junction (GO:0005911);; Cellular Component: external side of plasma membrane (GO:0009897);; Biological Process: positive regulation of gene expression (GO:0010628)…
gene-CLEC17A	CLEC17A	0.0190176	1.6763	up	Secondary metabolites biosynthesis, transport and catabolism	--
gene-P2RY6	P2RY6	0.0237633	0.667087	up	--	Cellular Component: plasma membrane (GO:0005886);; Biological Process: phospholipase C-activating G-protein coupled receptor signaling pathway (GO:0007200);; Cellular Component: integral component of membrane (GO:0016021);; Biological Process: transepithelial chloride transport (GO:0030321);; Biological Process: G-protein coupled purinergic nucleotide receptor signaling pathway (GO:0035589);; Mol…
gene-ARHGAP45	ARHGAP45	0.00844646	0.796908	up	--	--
gene-DOK2	DOK2	0.0455237	1.01568	up	--	Molecular Function: signal transducer activity, downstream of receptor (GO:0005057);; Molecular Function: transmembrane receptor protein tyrosine kinase adaptor activity (GO:0005068);; Molecular Function: insulin receptor binding (GO:0005158);; Cellular Component: intracellular (GO:0005622);; Biological Process: transmembrane receptor protein tyrosine kinase signaling pathway (GO:0007169);; Biolo…
gene-SIGLEC1	SIGLEC1	0.0237633	0.790389	up	Cell wall/membrane/envelope biogenesis	--
gene-BCL2L14	BCL2L14	0.0252211	0.437246	up	--	Cellular Component: cytosol (GO:0005829);; Molecular Function: protein kinase binding (GO:0019901);; Cellular Component: intracellular organelle (GO:0043229);; Biological Process: positive regulation of extrinsic apoptotic signaling pathway (GO:2001238);;
gene-NFKBIA	NFKBIA	0.0419966	0.490285	up	Signal transduction mechanisms	Biological Process: protein import into nucleus, translocation (GO:0000060);; Cellular Component: nucleus (GO:0005634);; Cellular Component: cytosol (GO:0005829);; Cellular Component: plasma membrane (GO:0005886);; Biological Process: cytoplasmic sequestering of NF-kappaB (GO:0007253);; Molecular Function: nuclear localization sequence binding (GO:0008139);; Biological Process: negative regulatio…
gene-VAV2	VAV2	0.0232444	0.396688	up	--	Molecular Function: Rho guanyl-nucleotide exchange factor activity (GO:0005089);; Molecular Function: epidermal growth factor receptor binding (GO:0005154);; Cellular Component: cytoplasm (GO:0005737);; Cellular Component: plasma membrane (GO:0005886);; Biological Process: regulation of cell size (GO:0008361);; Biological Process: regulation of gene expression (GO:0010468);; Biological Process: c…
gene-KCNK17	KCNK17	0.0392273	1.04701	up	--	--
gene-BLVRA	BLVRA	0.00844646	1.49558	up	General function prediction only	Molecular Function: biliverdin reductase activity (GO:0004074);; Cellular Component: cytoplasm (GO:0005737);; Molecular Function: zinc ion binding (GO:0008270);; Biological Process: heme catabolic process (GO:0042167);; Biological Process: oxidation-reduction process (GO:0055114);; Cellular Component: extracellular exosome (GO:0070062);;
gene-ZNF831	ZNF831	0.0161465	1.2425	up	--	--
gene-IRF4	IRF4	0.00639628	1.4016	up	--	Cellular Component: nuclear nucleosome (GO:0000788);; Molecular Function: RNA polymerase II core promoter proximal region sequence-specific DNA binding (GO:0000978);; Molecular Function: transcriptional activator activity, RNA polymerase II core promoter proximal region sequence-specific binding (GO:0001077);; Cellular Component: nucleoplasm (GO:0005654);; Cellular Component: cytoplasm (GO:000573…
gene-BLA	BLA	0.0125193	0.800628	up	--	Biological Process: immune response (GO:0006955);; Cellular Component: integral component of membrane (GO:0016021);; Biological Process: antigen processing and presentation (GO:0019882);; Cellular Component: MHC class II protein complex (GO:0042613);;
gene-RSFR	RSFR	0.00856425	0.777223	up	--	Biological Process: angiogenesis (GO:0001525);; Molecular Function: nucleic acid binding (GO:0003676);; Molecular Function: endonuclease activity (GO:0004519);; Molecular Function: ribonuclease activity (GO:0004540);; Cellular Component: extracellular region (GO:0005576);; Cellular Component: nucleolus (GO:0005730);; Biological Process: negative regulation of translation (GO:0017148);; Biological…
gene-DOCK2	DOCK2	0.0217546	0.962233	up	--	Biological Process: membrane raft polarization (GO:0001766);; Biological Process: establishment of T cell polarity (GO:0001768);; Biological Process: immunological synapse formation (GO:0001771);; Biological Process: myeloid dendritic cell activation involved in immune response (GO:0002277);; Molecular Function: GTPase activator activity (GO:0005096);; Cellular Component: intracellular (GO:000562…
gene-TGM4	TGM4	0.0235365	1.74768	up	--	--
gene-CD48	CD48	0.00844646	1.21435	up	--	--
gene-GRAP	GRAP	0.0400049	1.36834	up	--	--
gene-PTPRC	PTPRC	0.00844646	0.909773	up	Signal transduction mechanisms	Molecular Function: protein tyrosine phosphatase activity (GO:0004725);; Cellular Component: integral component of membrane (GO:0016021);; Biological Process: peptidyl-tyrosine dephosphorylation (GO:0035335);; Biological Process: T cell receptor signaling pathway (GO:0050852);;
gene-MPEG1	MPEG1	0.0109031	0.861647	up	--	Cellular Component: integral component of membrane (GO:0016021);;
gene-TNFRSF13B	TNFRSF13B	0.0153199	1.33886	up	--	Biological Process: B cell homeostasis (GO:0001782);; Biological Process: hematopoietic progenitor cell differentiation (GO:0002244);; Molecular Function: receptor activity (GO:0004872);; Cellular Component: integral component of plasma membrane (GO:0005887);; Biological Process: cell surface receptor signaling pathway (GO:0007166);; Cellular Component: external side of plasma membrane (GO:000989…
gene-EVC	EVC	0.00844646	0.781746	up	--	Biological Process: endochondral bone growth (GO:0003416);; Cellular Component: integral component of membrane (GO:0016021);; Cellular Component: ciliary basal body (GO:0036064);; Biological Process: positive regulation of smoothened signaling pathway (GO:0045880);;
gene-LOC107050724	LOC107050724	0.0442537	1.03731	up	--	Cellular Component: intracellular (GO:0005622);; Cellular Component: cell-cell junction (GO:0005911);; Biological Process: phagocytosis (GO:0006909);; Biological Process: G-protein coupled receptor signaling pathway (GO:0007186);; Biological Process: integrin-mediated signaling pathway (GO:0007229);; Biological Process: regulation of cell size (GO:0008361);; Biological Process: T cell differentia…
gene-RAB17	RAB17	0.00748086	0.539624	up	General function prediction only	Biological Process: immunoglobulin transcytosis in epithelial cells mediated by polymeric immunoglobulin receptor (GO:0002415);; Molecular Function: GTPase activity (GO:0003924);; Molecular Function: GTP binding (GO:0005525);; Cellular Component: early endosome (GO:0005769);; Biological Process: small GTPase mediated signal transduction (GO:0007264);; Cellular Component: basolateral plasma membra…
gene-SASH3	SASH3	0.0419966	0.981928	up	--	Biological Process: positive regulation of immunoglobulin production (GO:0002639);; Biological Process: positive regulation of T cell cytokine production (GO:0002726);; Cellular Component: nucleus (GO:0005634);; Cellular Component: cytoplasm (GO:0005737);; Biological Process: positive regulation of B cell proliferation (GO:0030890);; Biological Process: positive regulation of interferon-gamma pro…
gene-CD244	CD244	0.0251874	0.91512	up	--	Biological Process: myeloid dendritic cell activation (GO:0001773);; Biological Process: natural killer cell activation involved in immune response (GO:0002323);; Molecular Function: receptor activity (GO:0004872);; Cellular Component: external side of plasma membrane (GO:0009897);; Cellular Component: integral component of membrane (GO:0016021);; Biological Process: positive regulation of natura…
gene-RAC2	RAC2	0.00844646	1.03845	up	General function prediction only	Molecular Function: GTPase activity (GO:0003924);; Molecular Function: GTP binding (GO:0005525);; Cellular Component: nuclear envelope (GO:0005635);; Cellular Component: cytosol (GO:0005829);; Cellular Component: actin filament (GO:0005884);; Cellular Component: focal adhesion (GO:0005925);; Biological Process: actin filament organization (GO:0007015);; Biological Process: G-protein coupled recep…
gene-HPS5	HPS5	0.00844646	3.14072	up	--	--
gene-MZB1	MZB1	0.0109031	1.75624	up	--	Biological Process: positive regulation of immunoglobulin biosynthetic process (GO:0002642);; Cellular Component: extracellular region (GO:0005576);; Cellular Component: endoplasmic reticulum lumen (GO:0005788);; Biological Process: positive regulation of cell proliferation (GO:0008284);; Biological Process: regulation of B cell proliferation (GO:0030888);; Biological Process: integrin activation…
gene-PRKCB	PRKCB	0.0161465	0.924894	up	Signal transduction mechanisms	Biological Process: response to hypoxia (GO:0001666);; Biological Process: adaptive immune response (GO:0002250);; Molecular Function: chromatin binding (GO:0003682);; Molecular Function: protein kinase C activity (GO:0004697);; Molecular Function: protein kinase C binding (GO:0005080);; Molecular Function: calcium channel regulator activity (GO:0005246);; Molecular Function: ATP binding (GO:0005…
gene-CCNI2	CCNI2	0.0209873	0.437413	up	--	--
gene-DMB2	DMB2	0.0474635	0.626795	up	--	--
gene-GPR174	GPR174	0.0240818	1.01079	up	--	Biological Process: G-protein coupled receptor signaling pathway (GO:0007186);; Cellular Component: integral component of membrane (GO:0016021);; Biological Process: T cell homeostasis (GO:0043029);; Molecular Function: bioactive lipid receptor activity (GO:0045125);;
gene-CYTH4	CYTH4	0.0179706	0.770963	up	General function prediction only	--
gene-TBX21	TBX21	0.00748086	1.01099	up	--	Biological Process: immune system development (GO:0002520);; Molecular Function: DNA binding (GO:0003677);; Molecular Function: transcription factor activity, sequence-specific DNA binding (GO:0003700);; Cellular Component: nucleus (GO:0005634);; Biological Process: regulation of transcription, DNA-templated (GO:0006355);; Biological Process: positive regulation of macromolecule metabolic process…
gene-ARHGAP15	ARHGAP15	0.012117	1.23497	up	--	Molecular Function: GTPase activator activity (GO:0005096);; Cellular Component: cytoplasm (GO:0005737);; Biological Process: signal transduction (GO:0007165);; Biological Process: regulation of cell shape (GO:0008360);; Cellular Component: membrane (GO:0016020);; Biological Process: positive regulation of GTPase activity (GO:0043547);;
gene-JAML	JAML	0.0217546	1.07116	up	--	Cellular Component: membrane (GO:0016020);;
Gallus_gallus_newGene_7804	--	0.0120943	1.78312	up	--	--
gene-NRG1	NRG1	0.00283314	0.838924	up	--	--
gene-LOC107049096	LOC107049096	0.0120943	0.525237	up	--	--
gene-C1QA	C1QA	0.0237633	0.647861	up	--	Cellular Component: collagen trimer (GO:0005581);; Biological Process: complement activation, classical pathway (GO:0006958);; Cellular Component: extracellular exosome (GO:0070062);;
gene-BCO1	BCO1	0.0496074	0.589681	up	Secondary metabolites biosynthesis, transport and catabolism	Molecular Function: beta-carotene 15,15'-monooxygenase activity (GO:0003834);; Molecular Function: monooxygenase activity (GO:0004497);; Biological Process: response to retinoic acid (GO:0032526);; Biological Process: retinol metabolic process (GO:0042572);; Biological Process: retinal metabolic process (GO:0042574);; Molecular Function: metal ion binding (GO:0046872);; Biological Process: oxidat…
gene-CD74	CD74	0.0209873	0.549583	up	--	Biological Process: prostaglandin biosynthetic process (GO:0001516);; Molecular Function: amyloid-beta binding (GO:0001540);; Biological Process: positive regulation of cytokine-mediated signaling pathway (GO:0001961);; Biological Process: positive regulation of dendritic cell antigen processing and presentation (GO:0002606);; Biological Process: negative regulation of peptide secretion (GO:00027…
gene-GSL	GSL	0.0361692	0.855422	up	Amino acid transport and metabolism	Molecular Function: glutamate-ammonia ligase activity (GO:0004356);; Molecular Function: ATP binding (GO:0005524);; Biological Process: glutamine biosynthetic process (GO:0006542);;
gene-TLR2B	TLR2B	0.011861	0.592918	up	General function prediction only	--
gene-PKIB	PKIB	0.0440003	0.693556	up	--	Molecular Function: cAMP-dependent protein kinase inhibitor activity (GO:0004862);; Cellular Component: nucleus (GO:0005634);; Cellular Component: cytoplasm (GO:0005737);; Molecular Function: kinase activity (GO:0016301);; Biological Process: positive regulation of telomere maintenance via telomerase (GO:0032212);; Biological Process: positive regulation of telomerase activity (GO:0051973);; Biol…
gene-FAM78A	FAM78A	0.0396917	0.680278	up	--	--
gene-LOC101748084	LOC101748084	0.0226989	0.594444	up	--	--
gene-HPSE	HPSE	0.0474635	0.514405	up	--	--
gene-CCR2	CCR2	0.00844646	0.763781	up	--	Biological Process: inflammatory response (GO:0006954);; Biological Process: immune response (GO:0006955);; Biological Process: G-protein coupled receptor signaling pathway (GO:0007186);; Cellular Component: integral component of membrane (GO:0016021);; Molecular Function: C-C chemokine receptor activity (GO:0016493);; Biological Process: chemokine-mediated signaling pathway (GO:0070098);; Biolog…
gene-C10orf128	C10orf128	0.042985	0.718747	up	--	--
gene-LAPTM5	LAPTM5	0.00758613	0.73403	up	--	Cellular Component: lysosomal membrane (GO:0005765);; Cellular Component: integral component of plasma membrane (GO:0005887);; Biological Process: transport (GO:0006810);;
gene-FCHSD1	FCHSD1	0.0258882	0.401376	up	--	--
gene-LCP1	LCP1	0.00844646	1.08194	up	--	Cellular Component: stress fiber (GO:0001725);; Cellular Component: ruffle (GO:0001726);; Cellular Component: phagocytic cup (GO:0001891);; Cellular Component: podosome (GO:0002102);; Biological Process: T cell activation involved in immune response (GO:0002286);; Molecular Function: calcium ion binding (GO:0005509);; Cellular Component: extracellular space (GO:0005615);; Cellular Component: cyto…
gene-DENND5B	DENND5B	0.00844646	0.667339	up	Cell cycle control, cell division, chromosome partitioning;; Cytoskeleton	--
gene-ADAM33	ADAM33	0.014101	0.542227	up	--	Molecular Function: metalloendopeptidase activity (GO:0004222);; Biological Process: proteolysis (GO:0006508);; Biological Process: integrin-mediated signaling pathway (GO:0007229);; Molecular Function: zinc ion binding (GO:0008270);; Cellular Component: integral component of membrane (GO:0016021);;
gene-E2F8	E2F8	0.0405126	0.595928	up	--	--
gene-CD3D	CD3D	0.0421152	0.967577	up	--	Molecular Function: transmembrane signaling receptor activity (GO:0004888);; Biological Process: cell surface receptor signaling pathway (GO:0007166);; Cellular Component: integral component of membrane (GO:0016021);; Cellular Component: alpha-beta T cell receptor complex (GO:0042105);; Molecular Function: T cell receptor binding (GO:0042608);;
gene-TREM-B2	TREM-B2	0.0218592	0.828585	up	--	Cellular Component: integral component of membrane (GO:0016021);;
gene-GIMAP5L	GIMAP5L	0.00427412	0.943522	up	General function prediction only	--
gene-CSF1R	CSF1R	0.0125193	0.509939	up	Signal transduction mechanisms	Molecular Function: macrophage colony-stimulating factor receptor activity (GO:0005011);; Molecular Function: ATP binding (GO:0005524);; Cellular Component: intracellular (GO:0005622);; Cellular Component: plasma membrane (GO:0005886);; Biological Process: transmembrane receptor protein tyrosine kinase signaling pathway (GO:0007169);; Biological Process: axon guidance (GO:0007411);; Biological Pr…
gene-ASS1	ASS1	0.0491785	0.536832	up	Amino acid transport and metabolism	Biological Process: urea cycle (GO:0000050);; Biological Process: citrulline metabolic process (GO:0000052);; Biological Process: argininosuccinate metabolic process (GO:0000053);; Molecular Function: argininosuccinate synthase activity (GO:0004055);; Molecular Function: ATP binding (GO:0005524);; Cellular Component: cytoplasm (GO:0005737);; Biological Process: arginine biosynthetic process (GO:0…
gene-HCLS1	HCLS1	0.0436763	0.843098	up	--	Biological Process: negative regulation of transcription from RNA polymerase II promoter (GO:0000122);; Molecular Function: RNA polymerase II transcription factor binding (GO:0001085);; Molecular Function: actin binding (GO:0003779);; Cellular Component: nucleus (GO:0005634);; Cellular Component: transcription factor complex (GO:0005667);; Cellular Component: cytoplasm (GO:0005737);; Biological P…
gene-GVINP1	GVINP1	0.00844646	1.33645	up	Replication, recombination and repair	Molecular Function: GTP binding (GO:0005525);;
Gallus_gallus_newGene_3652	--	0.03434	0.677627	up	--	Molecular Function: signal transducer activity (GO:0004871);; Biological Process: G-protein coupled receptor signaling pathway (GO:0007186);;
gene-WDFY4	WDFY4	0.00748086	1.58773	up	Energy production and conversion;; Posttranslational modification, protein turnover, chaperones	Molecular Function: phospholipid binding (GO:0005543);; Cellular Component: endomembrane system (GO:0012505);; Cellular Component: extrinsic component of membrane (GO:0019898);;
gene-LOC100857191	LOC100857191	0.0436763	1.70768	up	--	Cellular Component: extracellular space (GO:0005615);; Biological Process: immune response (GO:0006955);; Molecular Function: chemokine activity (GO:0008009);; Biological Process: cell chemotaxis (GO:0060326);;
gene-CYBB	CYBB	0.00758613	1.75439	up	Signal transduction mechanisms	--
gene-CNKSR2L	CNKSR2L	0.0235365	0.71941	up	--	Cellular Component: cytoplasm (GO:0005737);; Biological Process: regulation of signal transduction (GO:0009966);; Cellular Component: membrane (GO:0016020);;
gene-ARHGAP30	ARHGAP30	0.014101	0.98196	up	--	--
gene-IL2RB	IL2RB	0.042985	0.960545	up	--	Molecular Function: interleukin-2 receptor activity (GO:0004911);; Cellular Component: external side of plasma membrane (GO:0009897);; Cellular Component: integral component of membrane (GO:0016021);; Molecular Function: interleukin-2 binding (GO:0019976);; Biological Process: interleukin-2-mediated signaling pathway (GO:0038110);; Biological Process: negative regulation of apoptotic process (GO:…
gene-MYO1A	MYO1A	0.0405126	0.853757	up	--	Molecular Function: microfilament motor activity (GO:0000146);; Molecular Function: calmodulin binding (GO:0005516);; Molecular Function: ATP binding (GO:0005524);; Cellular Component: microvillus (GO:0005902);; Cellular Component: brush border (GO:0005903);; Biological Process: sensory perception of sound (GO:0007605);; Cellular Component: basal plasma membrane (GO:0009925);; Biological Process:…
gene-SPI1	SPI1	0.0179706	0.92293	up	--	--
gene-ZONADHL	ZONADHL	0.0494034	0.851323	up	--	--
gene-EDAR	EDAR	0.0362435	0.683005	up	--	Molecular Function: receptor activity (GO:0004872);; Cellular Component: plasma membrane (GO:0005886);; Biological Process: tissue development (GO:0009888);; Biological Process: positive regulation of gene expression (GO:0010628);; Cellular Component: integral component of membrane (GO:0016021);; Biological Process: positive regulation of NF-kappaB import into nucleus (GO:0042346);; Biological Pr…
gene-EXOC3L4	EXOC3L4	0.00844646	0.524454	up	--	Cellular Component: exocyst (GO:0000145);; Molecular Function: SNARE binding (GO:0000149);; Biological Process: exocytosis (GO:0006887);; Biological Process: exocyst localization (GO:0051601);;
gene-CCR5	CCR5	0.00844646	1.29848	up	--	Biological Process: inflammatory response (GO:0006954);; Biological Process: immune response (GO:0006955);; Biological Process: G-protein coupled receptor signaling pathway (GO:0007186);; Cellular Component: integral component of membrane (GO:0016021);; Molecular Function: C-C chemokine receptor activity (GO:0016493);; Biological Process: chemokine-mediated signaling pathway (GO:0070098);; Biolog…
gene-INPPL1	INPPL1	0.0178153	1.60862	up	--	Biological Process: endochondral ossification (GO:0001958);; Cellular Component: Golgi apparatus (GO:0005794);; Cellular Component: plasma membrane (GO:0005886);; Biological Process: glucose metabolic process (GO:0006006);; Biological Process: phosphatidylinositol biosynthetic process (GO:0006661);; Biological Process: endocytosis (GO:0006897);; Biological Process: actin filament organization (GO…
gene-EDN2	EDN2	0.00844646	0.548176	up	--	Biological Process: prostaglandin biosynthetic process (GO:0001516);; Biological Process: temperature homeostasis (GO:0001659);; Biological Process: positive regulation of leukocyte chemotaxis (GO:0002690);; Biological Process: regulation of systemic arterial blood pressure by endothelin (GO:0003100);; Molecular Function: hormone activity (GO:0005179);; Cellular Component: extracellular space (GO…
gene-CARD11	CARD11	0.0121882	0.942821	up	--	Cellular Component: immunological synapse (GO:0001772);; Cellular Component: cytoplasm (GO:0005737);; Biological Process: positive regulation of B cell proliferation (GO:0030890);; Biological Process: T cell costimulation (GO:0031295);; Cellular Component: T cell receptor complex (GO:0042101);; Biological Process: positive regulation of T cell proliferation (GO:0042102);; Biological Process: regu…
gene-SYK	SYK	0.0361692	1.31757	up	Signal transduction mechanisms	Biological Process: lymph vessel development (GO:0001945);; Biological Process: positive regulation of receptor internalization (GO:0002092);; Biological Process: adaptive immune response (GO:0002250);; Biological Process: macrophage activation involved in immune response (GO:0002281);; Biological Process: serotonin secretion by platelet (GO:0002554);; Molecular Function: protein serine/threonine…
Gallus_gallus_newGene_1937	--	0.0232444	1.81995	up	--	--
gene-MAFB	MAFB	0.0494034	0.492982	up	--	Molecular Function: RNA polymerase II core promoter proximal region sequence-specific DNA binding (GO:0000978);; Molecular Function: transcriptional activator activity, RNA polymerase II core promoter proximal region sequence-specific binding (GO:0001077);; Cellular Component: nucleus (GO:0005634);; Cellular Component: transcription factor complex (GO:0005667);; Biological Process: segment specif…
gene-WNT5A	WNT5A	0.0237633	0.424863	up	--	--
gene-CCNB2	CCNB2	0.0470342	0.538364	up	--	Cellular Component: nucleus (GO:0005634);; Cellular Component: centrosome (GO:0005813);; Biological Process: mitotic cell cycle (GO:0007067);; Cellular Component: membrane (GO:0016020);; Biological Process: growth (GO:0040007);; Biological Process: T cell homeostasis (GO:0043029);; Biological Process: thymus development (GO:0048538);; Biological Process: cell division (GO:0051301);; Biological Pr…
gene-SLC46A2	SLC46A2	0.00209028	0.952078	up	--	Cellular Component: cell surface (GO:0009986);; Cellular Component: integral component of membrane (GO:0016021);; Biological Process: T cell homeostasis (GO:0043029);; Biological Process: regulation of T cell differentiation (GO:0045580);; Biological Process: thymus development (GO:0048538);; Biological Process: transmembrane transport (GO:0055085);; Biological Process: negative regulation of T c…
gene-BTLA	BTLA	0.00181913	1.73928	up	--	--
gene-SH3BP1	SH3BP1	0.0164933	0.973182	up	--	Cellular Component: cytoplasm (GO:0005737);; Biological Process: signal transduction (GO:0007165);;
gene-MYO1F	MYO1F	0.0129949	0.908642	up	--	Molecular Function: motor activity (GO:0003774);; Molecular Function: actin binding (GO:0003779);; Molecular Function: ATP binding (GO:0005524);; Cellular Component: myosin complex (GO:0016459);; Molecular Function: actin-dependent ATPase activity (GO:0030898);; Cellular Component: microvillus membrane (GO:0031528);;
gene-SHH	SHH	0.0356349	0.556964	up	--	--
gene-C1QB	C1QB	0.0121882	0.620267	up	--	Cellular Component: collagen trimer (GO:0005581);; Biological Process: complement activation, classical pathway (GO:0006958);; Molecular Function: protein homodimerization activity (GO:0042803);; Biological Process: inner ear development (GO:0048839);; Cellular Component: extracellular exosome (GO:0070062);; Cellular Component: blood microparticle (GO:0072562);;
gene-SLC26A4	SLC26A4	0.000495085	2.4952	up	Inorganic ion transport and metabolism	Molecular Function: chloride channel activity (GO:0005254);; Cellular Component: integral component of plasma membrane (GO:0005887);; Molecular Function: secondary active sulfate transmembrane transporter activity (GO:0008271);; Molecular Function: bicarbonate transmembrane transporter activity (GO:0015106);; Molecular Function: anion:anion antiporter activity (GO:0015301);; Biological Process: b…
gene-IKZF1	IKZF1	0.0237633	1.24414	up	--	Biological Process: negative regulation of transcription from RNA polymerase II promoter (GO:0000122);; Biological Process: immunoglobulin production (GO:0002377);; Molecular Function: transcription factor activity, sequence-specific DNA binding (GO:0003700);; Cellular Component: nucleus (GO:0005634);; Biological Process: positive regulation of cytosolic calcium ion concentration (GO:0007204);; B…
gene-RNASE6	RNASE6	0.00427412	0.893369	up	--	Biological Process: angiogenesis (GO:0001525);; Molecular Function: nucleic acid binding (GO:0003676);; Molecular Function: endonuclease activity (GO:0004519);; Molecular Function: ribonuclease activity (GO:0004540);; Cellular Component: extracellular region (GO:0005576);; Cellular Component: nucleolus (GO:0005730);; Biological Process: negative regulation of translation (GO:0017148);; Biological…
gene-TNFAIP8L1	TNFAIP8L1	0.0421152	0.76609	up	--	Cellular Component: cytoplasm (GO:0005737);; Biological Process: negative regulation of TOR signaling (GO:0032007);;
gene-RMI2	RMI2	0.0390779	0.49234	up	--	Molecular Function: DNA binding (GO:0003677);; Cellular Component: nucleus (GO:0005634);; Cellular Component: cytoplasm (GO:0005737);; Biological Process: DNA replication (GO:0006260);;
gene-FES	FES	0.0232444	0.491438	up	Signal transduction mechanisms	Biological Process: microtubule bundle formation (GO:0001578);; Molecular Function: non-membrane spanning protein tyrosine kinase activity (GO:0004715);; Molecular Function: ATP binding (GO:0005524);; Cellular Component: focal adhesion (GO:0005925);; Biological Process: chemotaxis (GO:0006935);; Biological Process: epidermal growth factor receptor signaling pathway (GO:0007173);; Molecular Functi…
gene-GJA5	GJA5	0.0237633	0.409067	up	--	Biological Process: skeletal system development (GO:0001501);; Biological Process: angiogenesis (GO:0001525);; Biological Process: outflow tract morphogenesis (GO:0003151);; Biological Process: cardiac conduction system development (GO:0003161);; Biological Process: mitral valve development (GO:0003174);; Biological Process: pulmonary valve formation (GO:0003193);; Biological Process: septum prim…
gene-RCSD1	RCSD1	0.0153199	0.700889	up	--	Molecular Function: actin filament binding (GO:0051015);; Biological Process: cellular hyperosmotic response (GO:0071474);;
gene-UBASH3B	UBASH3B	0.0237633	0.594818	up	Carbohydrate transport and metabolism	Molecular Function: protein tyrosine phosphatase activity (GO:0004725);; Biological Process: negative regulation of protein kinase activity (GO:0006469);; Biological Process: negative regulation of signal transduction (GO:0009968);; Biological Process: peptidyl-tyrosine dephosphorylation (GO:0035335);; Biological Process: negative regulation of osteoclast differentiation (GO:0045671);; Biological…
gene-IFI30	IFI30	0.0217546	0.597516	up	--	Cellular Component: lysosome (GO:0005764);; Cellular Component: plasma membrane (GO:0005886);; Molecular Function: oxidoreductase activity, acting on a sulfur group of donors (GO:0016667);; Biological Process: antigen processing and presentation of exogenous peptide antigen via MHC class II (GO:0019886);; Cellular Component: cell junction (GO:0030054);; Biological Process: antigen processing and …
gene-IGLL1	IGLL1	0.0178153	1.34713	up	--	Biological Process: immunoglobulin production (GO:0002377);; Cellular Component: extracellular space (GO:0005615);; Biological Process: immune response (GO:0006955);;
gene-GIMAP7L6	GIMAP7L6	0.0240818	1.13904	up	General function prediction only	Molecular Function: GTP binding (GO:0005525);;
Gallus_gallus_newGene_4646	--	0.0237633	1.23903	up	--	--
gene-NCKAP1L	NCKAP1L	0.0105666	0.923546	up	--	Biological Process: B cell homeostasis (GO:0001782);; Molecular Function: GTPase activator activity (GO:0005096);; Cellular Component: cytosol (GO:0005829);; Cellular Component: membrane (GO:0016020);; Biological Process: maintenance of cell polarity (GO:0030011);; Molecular Function: protein kinase activator activity (GO:0030295);; Biological Process: positive regulation of actin filament polyme…
gene-ITGB2	ITGB2	0.0127358	0.974094	up	General function prediction only	Molecular Function: protein binding (GO:0001948);; Biological Process: leukocyte cell-cell adhesion (GO:0007159);; Biological Process: cell-matrix adhesion (GO:0007160);; Biological Process: integrin-mediated signaling pathway (GO:0007229);; Cellular Component: cell surface (GO:0009986);; Molecular Function: protein kinase binding (GO:0019901);; Molecular Function: ICAM-3 receptor activity (GO:00…
gene-IKZF3	IKZF3	0.0156374	1.48329	up	--	Molecular Function: RNA polymerase II regulatory region sequence-specific DNA binding (GO:0000977);; Molecular Function: transcriptional activator activity, RNA polymerase II transcription regulatory region sequence-specific binding (GO:0001228);; Cellular Component: nucleus (GO:0005634);; Cellular Component: cytoplasm (GO:0005737);; Cellular Component: plasma membrane (GO:0005886);; Biological P…
Gallus_gallus_newGene_8087	--	0.0161465	1.66959	up	--	--
gene-JCHAIN	JCHAIN	0.0348813	1.37771	up	--	Biological Process: retina homeostasis (GO:0001895);; Biological Process: adaptive immune response (GO:0002250);; Biological Process: glomerular filtration (GO:0003094);; Molecular Function: single-stranded DNA binding (GO:0003697);; Biological Process: antibacterial humoral response (GO:0019731);; Molecular Function: IgA binding (GO:0019862);; Molecular Function: phosphatidylcholine binding (GO:…
gene-PAQR7	PAQR7	0.014101	0.398855	up	--	Molecular Function: steroid hormone receptor activity (GO:0003707);; Molecular Function: steroid binding (GO:0005496);; Cellular Component: plasma membrane (GO:0005886);; Cellular Component: integral component of membrane (GO:0016021);; Biological Process: steroid hormone mediated signaling pathway (GO:0043401);;
gene-FMNL1	FMNL1	0.0237633	0.848167	up	--	--
gene-IL2RG	IL2RG	0.0217546	1.00267	up	--	Molecular Function: cytokine receptor activity (GO:0004896);; Cellular Component: integral component of membrane (GO:0016021);; Biological Process: cytokine-mediated signaling pathway (GO:0019221);;
gene-MGP	MGP	0.0178153	0.553438	up	--	Biological Process: ossification (GO:0001503);; Molecular Function: extracellular matrix structural constituent (GO:0005201);; Molecular Function: calcium ion binding (GO:0005509);; Biological Process: cell differentiation (GO:0030154);; Cellular Component: extracellular matrix (GO:0031012);; Biological Process: cartilage development (GO:0051216);; Cellular Component: extracellular exosome (GO:00…
gene-PLAU	PLAU	0.0421152	1.05706	up	Posttranslational modification, protein turnover, chaperones	Biological Process: response to hypoxia (GO:0001666);; Molecular Function: serine-type endopeptidase activity (GO:0004252);; Cellular Component: extracellular space (GO:0005615);; Cellular Component: focal adhesion (GO:0005925);; Biological Process: proteolysis (GO:0006508);; Cellular Component: cell surface (GO:0009986);; Biological Process: regulation of receptor activity (GO:0010469);; Biologi…
gene-PLACL2	PLACL2	0.0201539	1.66448	up	--	--
gene-SLC24A4	SLC24A4	0.0311436	1.2143	up	Inorganic ion transport and metabolism	--
gene-ABCG4	ABCG4	0.037484	0.546218	up	Defense mechanisms	Molecular Function: ATP binding (GO:0005524);; Cellular Component: plasma membrane (GO:0005886);; Cellular Component: integral component of membrane (GO:0016021);; Molecular Function: cholesterol transporter activity (GO:0017127);; Biological Process: cholesterol efflux (GO:0033344);; Molecular Function: sterol-transporting ATPase activity (GO:0034041);; Molecular Function: protein homodimerizati…
gene-LOC107051274	LOC107051274	0.0237633	1.12241	up	--	--
gene-GIMAP8L1	GIMAP8L1	0.0163466	0.506249	up	--	--
gene-EVI2A	EVI2A	0.00844646	1.82076	up	--	Cellular Component: integral component of membrane (GO:0016021);;
gene-CSF2RB	CSF2RB	0.0442537	0.682432	up	--	Cellular Component: membrane (GO:0016020);;
gene-LOC112531131	LOC112531131	0.0217546	-0.414041	down	--	--
Gallus_gallus_newGene_10247	--	0.00844646	-0.57018	down	--	--
gene-CD226	CD226	0.0237633	-0.408437	down	--	Biological Process: cytokine production (GO:0001816);; Biological Process: positive regulation of natural killer cell mediated cytotoxicity directed against tumor cell target (GO:0002860);; Biological Process: positive regulation of immunoglobulin mediated immune response (GO:0002891);; Molecular Function: receptor activity (GO:0004872);; Molecular Function: integrin binding (GO:0005178);; Cellul…
gene-PCYOX1L	PCYOX1L	0.00844646	-0.409455	down	Posttranslational modification, protein turnover, chaperones	Molecular Function: prenylcysteine oxidase activity (GO:0001735);; Biological Process: prenylcysteine catabolic process (GO:0030328);; Biological Process: oxidation-reduction process (GO:0055114);;
gene-GPC5	GPC5	0.0156374	-0.942921	down	--	Cellular Component: proteinaceous extracellular matrix (GO:0005578);; Cellular Component: plasma membrane (GO:0005886);; Cellular Component: anchored component of membrane (GO:0031225);; Molecular Function: heparan sulfate proteoglycan binding (GO:0043395);;
Gallus_gallus_newGene_10451	--	0.0132328	-0.560164	down	--	--
gene-LOC107051757	LOC107051757	0.0338508	-0.670893	down	--	Molecular Function: binding (GO:0005488);; Biological Process: zygotic specification of dorsal/ventral axis (GO:0007352);;
Gallus_gallus_newGene_4529	--	0.0419966	-0.75605	down	--	--

## Sheet: Growth stage
#ID	gene_name	FDR	log2FC	regulated	COG_class_annotation	GO_annotation
gene-CAPN6	CAPN6	0.0282105	-0.678698	down	Posttranslational modification, protein turnover, chaperones	Biological Process: microtubule bundle formation (GO:0001578);; Molecular Function: calcium-dependent cysteine-type endopeptidase activity (GO:0004198);; Cellular Component: spindle microtubule (GO:0005876);; Biological Process: proteolysis (GO:0006508);; Molecular Function: microtubule binding (GO:0008017);; Cellular Component: perinuclear region of cytoplasm (GO:0048471);; Biological Process: r…
